# Supplementary material for: Development of standard indicators to assess use of electronic health record systems implemented in low-and medium-income countries
Source: PLoS One. 2021 Jan 11;16(1):e0244917. doi: 10.1371/journal.pone.0244917 (PMC7799790; doi:10.1371/journal.pone.0244917)
Supplement: S1 File — (XLSX) [file pone.0244917.s004.xlsx]

## Sheet: Individual indicator ranking
			Individual Indicators Ranking
		Participant ID	A	B	C	D	E	F	G	H	I	J	K	L	M	N	O
		1	3	5	1	9	7	10	8	5	1	3	4	8	9	8	9
		2	8	5	2	6	8	8	9	8	5	10	8	6	7	7	10
		3	9	5	4	5	7	8	7	6	6	8	8	7	6	9	9
		4	9	3	3	6	7	9	8	6	6	10	8	7	7	7	9
		5	5	6	3	5	7	7	8	6	5	7	9	8	7	8	6
		6	8	5	9	8	7	10	6	7	10	7	9	7	6	6	9
		7	7	3	7	6	6	7	7	6	9	7	8	6	4	7	7
		8	6	5	2	7	7	5	6	7	6	5	9	5	9	7	9
		9	9	3	4	4	7	8	8	4	8		10
		10			4	3	8	8	7	3	9	7	8	7	6	9	10
	Key
1	A	Data entry statistics
2	B	Staff system use
3	C	Observations
4	D	System uptime
5	E	Clinical data timeliness
6	F	Data concordance
7	G	EMR data completeness
8	H	Reporting completeness
9	I	Report timeliness
10	J	Reporting rate
11	K	Automatic reports
12	L	Data exchange
13	M	Standard terminologies
14	N	Patient identification
15	O	Report concordance

## Sheet: SMART Survey
#	Indicator	SMART rating (1- lowest, 5- highest )	Participants ID
			1	2	3	4	5	6	7	8	9	10	Sum	Mean
1	Data entry statistics	Specific	4	4	4	5	3	4	4	4	5		37	4.11111
		Measurable	3	5	5	4	4	4	3	5	4		37	4.11111
		Achievable	3	5	5	5	3	3	3	4	4		35	3.88889
		Relevant	2	5	5	5	4	5	5	5	4		40	4.44444
		Timebound	3	1	5	5	4	5	4	5	5		37	4.11111
2	Staff system use	Specific	3	3	5	1	4	3	2	2	3		26	2.88889
		Measurable	2	2	4	2	3	3	2	1	2		21	2.33333
		Achievable	2		4	3	4		2	3	2		20	2.85714
		Relevant	5	4	2	3	3	2	1	4	2		26	2.88889
		Timebound	4	4	4	3	3	5	3	5	2		33	3.66667
3	Observations	Specific	1	2	4	4	4	5	4	2	3	1	30	3
		Measurable	1	2	4	4	4	5	4	4	5	3	36	3.6
		Achievable	1	2	4	4	4	5	5	4	5	3	37	3.7
		Relevant	1	1	5	3	4	4	4	4	4	4	34	3.4
		Timebound	1	3	4	5	3	4	4	5		5	34	3.77778
4	System uptime	Specific	5	4	4	5	4	5	4	4	3	1	39	3.9
		Measurable	5	4	4	4	3	3	3	4	2	1	33	3.3
		Achievable	4	4	3	3	3	5	4	4	2	1	33	3.3
		Relevant	5	5	5	5	3	5	4	5	5	5	47	4.7
		Timebound	4	5	4	2	3	3	1	4	3	5	34	3.4
5	Clinical Data	Specific	4	4	5	5	5	5	4	4	5	5	46	4.6
		Measurable	4	4	5	4	5	5	4	4	5	5	45	4.5
		Achievable	4	5	5	4	5	4	4	5	5	3	44	4.4
		Relevant	5	5	5	5	5	3	5	4	5	5	47	4.7
		Timebound	4	4	5	5	4	5	4	4	3	5	43	4.3
6	Data Concordance	Specific	5	4	5	5	4	5	4	3	4	4	43	4.3
		Measurable	5	5	4	5	4	5	5	3	5	5	46	4.6
		Achievable	4	4	5	5	5	5	5	4	4	5	46	4.6
		Relevant	5	5	5	5	4	5	4	4	5	5	47	4.7
		Timebound	5	5	5	5	4	5	4	3	4	5	45	4.5
7	Data Completeness	Specific	5	5	5	5	5	5	4	4	4	3	45	4.5
		Measurable	5	5	5	5	4	5	4	4	5	4	46	4.6
		Achievable	5	4	5	5	5	5	5	5	5	3	47	4.7
		Relevant	4	5	5	5	4	2	4	4	4	5	42	4.2
		Timebound	4	4	5	4	5	4	4	4	4	5	43	4.3
8	Report Concordance	Specific	5	5	5	4	5	5	4	5		5	43	4.77778
		Measurable	5	5	4	5	4	5	3	5		5	41	4.55556
		Achievable	5	5	3	3	3	5	4	5		5	38	4.22222
		Relevant	5	5	5	5	5	3	4	4		5	41	4.55556
		Timebound	4	5	5	5	3	5	4	5		5	41	4.55556
9	Reporting completeness	Specific	3	4	4	5	5	4	4	4	4	2	39	3.9
		Measurable	3	4	4	4	4	4	4	5	4	2	38	3.8
		Achievable	3	5	4	4	4	3	4	4	3	2	36	3.6
		Relevant	3		5	5	4	4	4	5	3	2	35	3.88889
		Timebound	3	4	5	5	4	5	3	4	4	4	41	4.1
10	Report Timeliness	Specific	1	4	4	5	5	5	5	4	5	4	42	4.2
		Measurable	1	4	5	5	4	5	4	1	5		34	3.77778
		Achievable	1	5	5	5	4	5	5	5	5	5	45	4.5
		Relevant	1	5	5	4	4	5	5	4	5	5	43	4.3
		Timebound	1	5	5	5	4	5	5	5	5	5	45	4.5
11	Reporting Rate	Specific	1	4	4	5	5	3	4	3		2	31	3.44444
		Measurable	1	5	5	5	4	4	4	3		4	35	3.88889
		Achievable	1	5	5	5	4	5	5	3		4	37	4.11111
		Relevant	1	5	5	5	5	5	4	5		5	40	4.44444
		Timebound	1	5	5	5	4	5	5	4		5	39	4.33333
12	Automatic Reports	Specific	3	4	4	5	5	5	5	5	5	2	43	4.3
		Measurable	2	3	4	5	5	5	4	4	5	4	41	4.1
		Achievable	2	3	3	4	4	4	5	5	5	5	40	4
		Relevant	5	4	5	4	5	4	4	5	5	5	46	4.6
		Timebound	3	5	5	5	5	5	4	5	5	5	47	4.7
13	Data Exchange	Specific	4	3	4	3	5	3	4	3		5	34	3.77778
		Measurable	4	4	5	3	5	3	3	3		2	32	3.55556
		Achievable	4		5	5	5	4	4	4		5	36	4.5
		Relevant	4	3	5	5	5	4	4	4		5	39	4.33333
		Timebound	4	3	4	5	5	4	4	4		5	38	4.22222
14	Standard Terminologies	Specific	4	4	4	4	5	5	4	5		1	36	4
		Measurable	5		5	4	4	2	3	5		2	30	3.75
		Achievable	4	3	5	4	3	3	3	5		2	32	3.55556
		Relevant	5	3	5	5	5	5	3	5		4	40	4.44444
		Timebound	5	4	4	5	4	2	4	4		4	36	4
15	Patient Identification	Specific	4	3	5	5	5	5	4	4		5	40	4.44444
		Measurable	4	4	5	3	4	3	4	4		5	36	4
		Achievable	4	3	5	4	5	3	4	4		5	37	4.11111
		Relevant	5	3	5	5	5	5	4	5		5	42	4.66667
		Timebound	4	4	5	4	5	4	5	4		5	40	4.44444
#	Indicator		Total Participants	SMART Rating %						SMART Rating Frequencies
				1	2	3	4	5		1	2	3	4	5
1	Data entry statistics	S	9	0	0	0.111111	0.666667	0.222222		0	0	1	6	2
		M	9	0	0	0.222222	0.444444	0.333333		0	0	2	4	3
		A	9	0	0	0.444444	0.222222	0.333333		0	0	4	2	3
		R	9	0	0.111111	0	0.222222	0.666667		0	1	0	2	6
		T	9	0.111111	0.111111	0	0.222222	0.555556		1	1	0	2	5
2	Active users	S	9	0.111111	0.222222	0.444444	0.111111	0.111111		1	2	4	1	1
		M	9	0.111111	0.555556	0.222222	0.111111	0		1	5	2	1	0
		A	7	0	0.428571	0.285714	0.285714	0		0	3	2	2	0
		R	9	0.111111	0.333333	0.222222	0.222222	0.111111		1	3	2	2	1
		T	9	0	0.111111	0.333333	0.333333	0.222222		0	1	3	3	2
3	Observations	S	10	0.2	0.2	0.1	0.4	0.1		2	2	1	4	1
		M	10	0.1	0.1	0.1	0.5	0.2		1	1	1	5	2
		A	10	0.1	0.1	0.1	0.4	0.3		1	1	1	4	3
		R	10	0.2	0	0.1	0.6	0.1		2	0	1	6	1
		T	9	0.111111	0	0.222222	0.333333	0.333333		1	0	2	3	3
4	System uptime	S	10	0.1	0	0.1	0.5	0.3		1	0	1	5	3
		M	10	0.1	0.1	0.3	0.4	0.1		1	1	3	4	1
		A	10	0.1	0.1	0.3	0.4	0.1		1	1	3	4	1
		R	10	0	0	0.1	0.1	0.8		0	0	1	1	8
		T	10	0.1	0.1	0.3	0.3	0.2		1	1	3	3	2
5	Clinical Data	S	10	0	0	0	0.4	0.6		0	0	0	4	6
		M	10	0	0	0	0.5	0.5		0	0	0	5	5
		A	10	0	0	0.1	0.4	0.5		0	0	1	4	5
		R	10	0	0	0.1	0.1	0.8		0	0	1	1	8
		T	10	0	0	0.1	0.5	0.4		0	0	1	5	4
6	Data Concordance	S	10	0	0	0.1	0.5	0.4		0	0	1	5	4
		M	10	0	0	0.1	0.2	0.7		0	0	1	2	7
		A	10	0	0	0	0.4	0.6		0	0	0	4	6
		R	10	0	0	0	0.3	0.7		0	0	0	3	7
		T	10	0	0	0.1	0.3	0.6		0	0	1	3	6
7	Data Completeness	S	10	0	0	0.1	0.3	0.6		0	0	1	3	6
		M	10	0	0	0	0.4	0.6		0	0	0	4	6
		A	10	0	0	0.1	0.1	0.8		0	0	1	1	8
		R	10	0	0.1	0	0.5	0.4		0	1	0	5	4
		T	10	0	0	0	0.7	0.3		0	0	0	7	3
8	Report Concordance	S	9	0	0	0	0.222222	0.777778		0		0	2	7
		M	9	0	0	0.111111	0.222222	0.666667		0	0	1	2	6
		A	9	0	0	0.333333	0.111111	0.555556		0	0	3	1	5
		R	9	0	0	0.111111	0.222222	0.666667		0	0	1	2	6
		T	9	0	0	0.111111	0.222222	0.666667		0	0	1	2	6
9	Reporting completeness	S	10	0	0.1	0.1	0.6	0.2		0	1	1	6	2
		M	10	0	0.1	0.1	0.7	0.1		0	1	1	7	1
		A	10	0	0.1	0.3	0.5	0.1		0	1	3	5	1
		R	9	0	0.111111	0.222222	0.333333	0.333333		0	1	2	3	3
		T	10	0	0	0.2	0.5	0.3		0	0	2	5	3
10	Report Timeliness	S	10	0.1	0	0	0.4	0.5		1	0	0	4	5
		M	9	0.222222	0	0	0.333333	0.444444		2	0	0	3	4
		A	10	0.1	0	0	0.1	0.8		1	0	0	1	8
		R	10	0.1	0	0	0.3	0.6		1	0	0	3	6
		T	10	0.1	0	0	0.1	0.8		1	0	0	1	8
11	Reporting Rate	S	9	0.111111	0.111111	0.222222	0.333333	0.222222		1	1	2	3	2
		M	9	0.111111	0	0.111111	0.444444	0.333333		1	0	1	4	3
		A	9	0.111111	0	0.111111	0.222222	0.555556		1	0	1	2	5
		R	9	0.111111	0	0	0.111111	0.777778		1	0	0	1	7
		T	9	0.111111	0	0	0.222222	0.666667		1	0	0	2	6
12	Automatic Reports	S	10	0	0.1	0.1	0.2	0.6		0	1	1	2	6
		M	10	0	0.1	0.1	0.4	0.4		0	1	1	4	4
		A	10	0	0.1	0.2	0.3	0.4		0	1	2	3	4
		R	10	0	0	0	0.4	0.6		0	0	0	4	6
		T	10	0	0	0.1	0.1	0.8		0	0	1	1	8
13	Data Exchange	S	9	0	0	0.444444	0.333333	0.222222		0	0	4	3	2
		M	9	0	0.111111	0.444444	0.222222	0.222222		0	1	4	2	2
		A	8	0	0	0	0.5	0.5		0	0	0	4	4
		R	9	0	0	0.111111	0.444444	0.444444		0	0	1	4	4
		T	9	0	0	0.111111	0.555556	0.333333		0	0	1	5	3
14	Standard Terminologies	S	9	0.111111	0	0	0.555556	0.333333		1	0	0	5	3
		M	8	0	0.25	0.125	0.25	0.375		0	2	1	2	3
		A	9	0	0.111111	0.444444	0.222222	0.222222		0	1	4	2	2
		R	9	0	0	0.222222	0.111111	0.666667		0	0	2	1	6
		T	9	0	0.111111	0	0.666667	0.222222		0	1	0	6	2
15	Patient Identification	S	9	0	0	0.111111	0.333333	0.555556		0	0	1	3	5
		M	9	0	0	0.222222	0.555556	0.222222		0	0	2	5	2
		A	9	0	0	0.222222	0.444444	0.333333		0	0	2	4	3
		R	9	0	0	0.111111	0.111111	0.777778		0	0	1	1	7
		T	9	0	0	0	0.555556	0.444444		0	0	0	5	4

## Sheet: Overall indicator rating
#	Indicator	Indicator overall rating frequency										Total participants	Mean
		1	2	3	4	5	6	7	8	9	10
1	Data entry statistics	0	0	1	0	1	1	1	2	3	0	9	7.11111
2	Staff system use			3		5	1					9	4.44444
3	Observations	1	2	2	3			1	1			10	3.8
4	System uptime			1	1	2	3	1	1	1		10	5.9
5	Data timeliness						1	7	2			10	7.1
6	Data concordance					1		2	4	1	2	10	8
7	Data completeness						2	3	4	1		10	7.4
8	Automatic reports				1				5	3	1	10	8.1
9	Report timeliness	1				2	3		1	2	1	10	6.5
10	Report completeness			1	1	1	4	2	1			10	5.8
11	Reporting rate			1		1		4	1		2	9	7.11111
12	Data exchange					1	2	4	2			9	6.77778
13	Standardized terminologies				1	1	2	3		2		9	6.66667
14	Patient identification						1	5	2	1		9	7.33333	6.5746
													92.0444
		2	2	9	7	15	20	33	26	14	6	134	6.57463

## Sheet: Priority Score
	Data entry statistics	Staff system use	Observations	System Up-time	Clinical data timeliness	EMR data concordance	EMR data completeness	Automatic reports	Report timeliness	Reporting completeness	Reporting rates	Data exchange	Standardized terminologies	Patient identification	Reporting concordance
PARTICIPANT ID	A	B	C	D	E	F	H	J	K	L	M	N	O	P	Q
1	2	3	14	1	13	12	5	9	11	8	15	6	10	7	4
2	1	1	13	2	7	8	4	6	10	9	15	12	11	3	14
3	1	11	13	12	3	4	2	15	5	6	9	8	14	10	7
4	8	10	15	1	2	3	6	14	7	4	9	11	12	13	5
5	2	3	7	15	4	8	14	10	13	12	11	5	6	1	9
6	5	4	10	1	9	8	7	11	2	3	12	15	14	13	6
7	1	6	4	2	3	5	8	9	11	10	14	12	15	7	13
8	3	15	13	4	11	5	7	8	12	10	14	2	9	6	1
9
10	2	4	15	3	14	5	6	11	10	9	8	7	13	12	1
SUM	25	57	104	41	66	58	59	93	81	71	107	78	104	72	60
AVERAGE	2.77778	6.33333	11.5556	4.55556	7.33333	6.44444	6.55556	10.3333	9	7.88889	11.8889	8.66667	11.5556	8	6.66667
Rank Order:
1	2.78	Data Entry Statistics
2	4.56	System Uptime
3	6.44	EMR data concordance
4	6.56	EMR Data Completeness
5	6.67	Reporting Concordance
6	6.78	Staff system use
7	7.33	Clinical Data Timeliness
8	7.89	Reporting Completeness
9	8	Patient Identification
10	8.67	Data exchange
11	9	Reporting timeliness
12	10.33	Automatic Reports
13	11.56	Observations
14	11.56	Standardized Terminologies
15	11.89	Reporting Rate

## Sheet: Implementation Order
	Data entry statistics	Staff system use	Observations	System Up-time	Clinical data timelines	EMR data concordance	EMR data completeness	Automatic reports	Report timeliness	Reporting completeness	Reporting rates	Data exchange	Standardized terminologies	Patient identification	Reporting concordance
PARTICIPANT ID	A	B	C	D	E	F	H	J	K	L	M	N	O	P	Q
1	1	1	2	1	2	2	1	1	2	2	2	1	2	1	1
2	1	1	2	1	1	2	1	1	2	2	2	2	2	1	2
3	1	2	2	2	1	1	1	2	1	1	2	2	2	2	1
4	1	1	2	1	1	1	1	2	2	2	1	2	2	2	1
5	1	2	2	1	2	1	1	2	2	2	2	1	1	2	1
6	1	1	2	1	2	1	2	2	1	1	2	2	2	2	2
7	1	1	1	1	1	1	1	2	2	1	2	2	2	2	2
8	2	2	1	1	1	1	1	2	2	1	2	1	2	1	2
9
10	1	1	2	1	2	1	2	2	2	2	1	2	2	1	1
Total Pax sequencing as 1	8	6	2	8	5	7	7	2	2	4	2	3	1	4	5
Total pax sequencing as 2	1	3	7	1	4	2	2	7	7	5	7	6	8	5	4
Total pax giving a score	9	9	9	9	9	9	9	9	9	9	9	9	9	9	9
	2
